# Supplementary material for: Discovery of WRN inhibitor HRO761 with synthetic lethality in MSI cancers
Source: Nature. 2024 Apr 24;629(8011):443–9. doi: 10.1038/s41586-024-07350-y (PMC11078746; doi:10.1038/s41586-024-07350-y)
Supplement: Supplementary file 4 — Source Data Fig. 4 [file 41586_2024_7350_MOESM4_ESM.xlsx]

## Sheet: Fig4a
In vivo pharmacological proof of concept of WRN synthetic lethality with HRO761
a. (LEFT) Therapeutic response to HRO761 in mice bearing established SW48 xenografts
Graphs plotted in Prism version 9.5.1
Days post 1st dose	Vehicle					Mean TVol (mm3)	SEM	HRO761 20mg/kg					Mean TVol (mm3)	SEM	HRO761 40mg/kg					Mean TVol (mm3)	SEM	HRO761 60mg/kg					Mean TVol (mm3)	SEM	HRO761 120mg/kg					Mean TVol (mm3)	SEM
0	138.91	271.67	131.2	108.45	92.74	148.594	31.8396	209.89	178.46	91.4	133.99	129.12	148.572	20.6311	200.29	110.04	161.38	114.46	156.76	148.586	16.6646	142.46	137.81	95.26	221.73	145.7	148.592	20.4398	116.68	125.27	177.18	142.4	181.53	148.612	13.2341
3	248.76	429.67	193.69	180.61	129.82	236.51	51.8662	232.83	230.79	109.33	145.87	142.14	172.192	25.1578	220.72	133.24	168.6	128.25	160.45	162.252	16.5225	194.8	181.61	92.95	290.26	162.3	184.384	31.7599	142.47	186.73	186.95	111.35	197.89	165.078	16.4646
7	368.01	597.51	253.08	224.24	198.85	328.338	73.2444	364.75	235.61	169.31	145.26	155.37	214.06	40.8365	301.07	120.77	173.59	120.92	189.14	181.098	32.9964	182.62	152.01	74.39	288.37	144.35	168.348	34.8424	141.84	146.3	153.59	128.76	204.55	155.008	13.0281
10	477.15	618.74	384.32	255.52	200.47	387.24	75.4711	274.94	275.52	161.6	137.16	145.85	199.014	31.3609	217.52	71.6	151.81	127.22	165.14	146.658	23.8758	137	131.04	71.66	201.61	154.78	139.218	20.9414	156.98	135.71	131.09	118.43	177.29	143.9	10.4064
14	708.04	706.64	436.09	462.49	249.36	512.524	87.6095	296.11	247.89	183.48	119.53	120.69	193.54	34.9001	137.47	92.79	146.32	135.46	155.86	133.58	10.8194	168.86	112.65	68.51	225.46	143.2	143.736	26.3966	89.55	116.21	96.68	110.56	134.85	109.57	7.90917
17	821.43	893.62	553.14	529.52	380.08	635.558	96.0339	182.42	242.62	183.94	118.26	128.1	171.068	22.4156	84.05	68.24	117.68	91.67	117.57	95.842	9.66264	122.04	68.7	47.51	127.77	94.82	92.168	15.3492	65.99	76.61	69.65	76.31	95.9	76.892	5.16247
21	1120.04	1141.95	688.98	729.34	370.64	810.19	145.001	218.78	239.95	237.44	188.88	167.52	210.514	14.1002	65.27	62.26	114.98	87.79	94.1	84.88	9.73577	102.4	77.05	73.43	131.39	85.79	94.012	10.5981	36.03	67.66	49.83	57.7	92.01	60.646	9.39284
24								199.91	335.14	213.9	149.74	186.94	217.126	31.3737	40.05	34.46	63.81	55.22	69.51	52.61	6.72695	71.44	52.46	38.57	82.39	49.52	58.876	7.91137	38.27	45.09	38.11	31.94	50.97	40.876	3.27063
28								269.33	395.3	244.97	189.99	254.46	270.81	33.8872	41.72	27.23	46.41	45.86	60.97	44.438	5.39778	56.2	60.49	22.48	76.24	42.11	51.504	9.07003	32.65	37.62	34.55	23.01	48.93	35.352	4.18195
31								328.19	465.72	271.88	215.2	305.14	317.226	41.7027	36.14	32.93	32.1	36.62	48.39	37.236	2.92329	48.86	40.06	18.15	42.15	40.04	37.852	5.18402	18.4	30.97	20.27	13.58	31.87	23.018	3.6024
35								407.95	536.46	291.72	241.46	425.25	380.568	52.1026	18.7	35.1	35.82	29.2	45.59	32.882	4.41436	38.59	37.63	13.44	52.03	36.47	35.632	6.22424	11.73	21.67	18.71	15.84	25.06	18.602	2.30199
38								468.87	715.39	300.6	264.18	444.73	438.754	79.6972	18.57	44.23	32.27	29.68	41.76	33.302	4.59442	34.79	32.21	13.1	42.19	38.3	32.118	5.04229	10.12	24.79	15.42	10.17	14.7	15.04	2.67625
42								716.64	982.57	368.6	392.16	674.98	626.99	113.729	17.27	43.27	33.51	32.53	57.9	36.896	6.69889	38.34	25.51	14.73	20.65	34.22	26.69	4.32053	11.83	20.83	24.05	7.53	11.98	15.244	3.08678
45								843.85	911.15	371.24	385.6	783.12	658.992	116.342	17.95	55.4	29.6	29.3	41.69	34.788	6.37591	47.39	21	15.41	28.75	29.52	28.414	5.41062	14.14	22.52	34.42	11.93	27.68	22.138	4.18257
49															14.31	73.48	28.77	23.48	46.33	37.274	10.4471	51.51	18.01	21.47	23.95	28.03	28.594	5.95735	12.44	9.2	35.08	16.12	14.85	17.538	4.54131
52															13.49	67.12	35.7	19.69	42.88	35.776	9.45607	68.35	24.01	24.32	43.1	38.53	39.662	8.11315	12.46	2.93	31.32	19.01	7.39	14.622	4.95861
56															4.93	64.82	41.63	35.01	85.69	46.416	13.7026	82.87	7.91	30.79	31.31	53.59	41.294	12.6575	20.97	5	46.97	34.59	9.29	23.364	7.82404
59															15.84	71.64	53.36	40.6	98.1	55.908	13.9175	103.18	10.3	48.16	59.59	69.82	58.21	15.092	24.89	6.45	43.1	38.18	7.96	24.116	7.52294
63															8.78	134.59	55.54	38.79	149.74	77.488	27.5509	102.68	9.67	42.12	67.35	93.52	63.068	17.0366	29.66	3.38	45.16	42.08	8.27	25.71	8.55764
66															7.59	146.67	66.42	41.7	161.69	84.814	29.9139	101.51	13.13	57.48	81.89	113.13	73.428	17.7857	36.01	1.11	63.74	62.9	6.44	34.04	13.3511
70															7.7	179.07	96.05	56.04	186.46	105.064	34.689	127.55	15.6	77.18	112.34	128.92	92.318	21.3269	47.92	1.76	70.95	72.09	4.36	39.416	15.4616
73															11.2	180.6	110.85	54.64	234.87	118.432	40.6499	119.24	17.3	93.25	122.55	148.14	100.096	22.451	51.19	4.39	77	93.1	3.15	45.766	18.4032
76															9.42	220.94	148.46	51.2	265.63	139.13	48.6511	153.16	20.34	83.04	141.81	192.27	118.124	30.0656	58.83	2.67	76.97	85.78	4.13	45.676	17.7992
79															9.85	268.86	198.08	73.28	373.46	184.706	65.5283	180.13	32.32	98.53	183.17	228.57	144.544	35.0216	74.28	3.38	84.28	104.47	5.16	54.314	21.0031
83															11.67	324.63	209.08	84.28	447.19	215.37	78.8657	188.68	36.4	118.06	197.83	298.54	167.902	43.6868	88.58	2.55	98.28	141.69	3.47	66.914	27.5795
86															12.85	494.2	228.92	87.95	483.08	261.4	99.0593	277.63	35.68	148.42	200.74	324.66	197.426	50.5942	145.33	2.84	118.1	155.48	5.53	85.456	33.7398
90															15.57	596.3	289.97	105.44	637.89	329.034	125.818	353.7	58.99	203.08	217.42	418.27	250.292	62.7757	162.9	0.32	119.94	167.94	6.07	91.434	36.9878
92															13.53	633.18	267.13	107.38	649.51	334.146	131.83	334.59	57.33	204.82	218.54	474.36	257.928	69.7608	149.38	0.7	108.13	215.2	1.43	94.968	41.9675
a. (RIGHT) Body weight of mice were measured from the treatment start and are plotted as Delta BW change in %
Graphs plotted in Prism version 9.5.1
Days post 1st dose	Vehicle					Mean DBW (%)	SEM	HRO761 20mg/kg					Mean DBW (%)	SEM	HRO761 40mg/kg					Mean DBW (%)	SEM	HRO761 60mg/kg					Mean DBW (%)	SEM	HRO761 120mg/kg					Mean DBW (%)	SEM
0	0	0	0	0	0	0	0	0	0	0	0	0	0	0	0	0	0	0	0	0	0	0	0	0	0	0	0	0	0	0	0	0	0	0	0
3	-0.83	2.14	-6.55	3.85	1.35	-0.008	1.80022	-0.78	-2.23	1.24	0	0	-0.354	0.569751	-0.91	0.87	-5.78	-3.41	5.36	-0.774	1.90205	-2.98	1.63	-3.35	-4.6	1.71	-1.518	1.32895	-1.24	0	-5.24	-5.96	2.18	-2.052	1.55267
7	1.25	2.99	-1.09	4.7	-0.45	1.48	1.07311	-1.17	-0.74	2.07	1.26	1.16	0.516	0.624633	3.18	5.63	-3.25	-1.14	6.13	2.11	1.85725	-1.7	-3.27	1.26	-3.35	1.28	-1.156	1.03319	0	3.8	-3.23	0	2.62	0.638	1.21865
10	2.5	3.85	-2.91	1.71	2.69	1.568	1.17063	-1.56	1.86	3.32	6.28	-1.54	1.672	1.49579	4.09	1.73	-2.17	2.27	1.15	1.414	1.02246	-0.43	-6.94	7.11	-5.02	-0.85	-1.226	2.42186	2.07	3.8	-2.42	-4.59	1.31	0.034	1.53883
14	7.92	5.98	0.36	5.13	3.14	4.506	1.28982	-0.78	2.23	1.66	5.86	-2.32	1.33	1.40026	5	7.36	-0.36	4.17	4.21	4.076	1.25187	-0.43	-2.86	6.69	-4.18	0.85	0.014	1.88831	4.15	4.56	-2.82	-0.92	2.18	1.43	1.43776
17	7.08	7.26	1.45	2.56	1.79	4.028	1.29557	-1.95	3.35	5.81	7.11	-1.54	2.556	1.85794	4.55	6.06	-1.08	2.27	5.36	3.432	1.2958	0.43	-3.67	7.11	-5.86	0.85	-0.228	2.22495	4.56	2.66	-2.42	0.46	0.44	1.14	1.17543
21	9.17	10.26	3.64	8.12	8.52	7.942	1.13477	3.11	5.2	7.47	7.95	0	4.746	1.46787	7.73	11.26	-2.53	3.41	8.43	5.66	2.40267	0.85	-1.63	6.69	-3.77	2.99	1.026	1.81694	7.47	4.56	2.82	5.05	6.55	5.29	0.807199
24								0.78	4.83	4.98	5.44	-1.16	2.974	1.33142	8.64	9.09	0.72	4.92	11.11	6.896	1.8393	2.13	2.04	7.53	-2.09	2.56	2.434	1.52806	9.96	7.22	2.82	4.59	8.73	6.664	1.31375
28								3.5	5.2	5.39	4.18	-2.7	3.114	1.49365	9.55	5.63	2.17	6.82	8.05	6.444	1.25095	6.81	5.71	8.79	0.42	3.85	5.116	1.42084	8.71	5.7	4.44	2.75	7.86	5.892	1.09159
31								2.33	5.58	5.81	3.77	-5.79	2.34	2.12932	9.09	6.49	2.17	6.06	4.21	5.604	1.15933	7.66	4.49	6.28	3.77	4.7	5.38	0.701962	9.13	7.98	3.23	0.92	11.35	6.522	1.92946
35								4.28	5.58	7.05	3.35	-3.09	3.434	1.74594	9.09	8.23	4.69	6.44	6.51	6.992	0.767153	4.68	5.71	5.44	0.84	5.13	4.36	0.89651	8.3	6.46	6.85	5.05	10.04	7.34	0.850594
38								1.56	5.95	6.64	3.35	-6.18	2.264	2.29904	8.64	6.49	3.25	7.2	7.66	6.648	0.918376	2.55	3.67	3.35	-1.67	3.85	2.35	1.02939	6.64	7.22	4.03	0	6.55	4.888	1.33975
42								2.33	7.43	9.13	4.18	-3.86	3.842	2.26449	7.73	7.36	2.17	5.3	11.88	6.888	1.59112	4.26	4.49	5.02	-1.67	5.13	3.446	1.28917	5.81	8.37	5.65	2.29	10.92	6.608	1.44737
45								5.84	7.06	5.81	4.6	-4.25	3.812	2.05269	7.73	6.49	2.53	8.33	10.73	7.162	1.34767	3.4	2.45	3.35	-2.93	5.98	2.45	1.46829	7.88	9.51	4.03	2.75	10.92	7.018	1.57039
49															9.55	8.66	3.97	10.61	11.11	8.78	1.27517	3.4	6.53	6.69	-3.35	4.27	3.508	1.82869	8.3	12.55	7.26	3.67	10.92	8.54	1.53554
52															8.64	10.39	5.05	6.82	10.73	8.326	1.0756	3.4	6.12	7.11	-10.46	5.56	2.346	3.25863	5.81	7.6	3.23	0	11.79	5.686	1.99123
56															7.27	8.23	3.61	8.71	10.34	7.632	1.12162	3.4	6.53	5.02	-6.28	5.98	2.93	2.363	7.05	9.89	6.45	1.83	11.35	7.314	1.64036
59															9.09	8.23	4.33	9.85	9.96	8.292	1.03797	5.96	8.57	5.44	-2.51	6.84	4.86	1.91765	8.3	10.27	7.26	3.67	10.92	8.084	1.28512
63															10.91	9.96	6.14	8.71	14.18	9.98	1.3203	3.83	5.31	5.86	-2.51	12.39	4.976	2.37922	9.54	11.03	8.06	7.34	13.54	9.902	1.10895
66															10	11.69	5.05	10.98	14.18	10.38	1.50116	6.81	8.16	6.28	-0.84	9.4	5.962	1.7852	9.13	12.93	6.05	5.5	14.41	9.604	1.78687
70															11.36	9.52	5.05	8.71	9.96	8.92	1.05868	5.11	9.8	6.28	-2.09	7.69	5.358	2.01933	7.88	11.79	6.05	5.96	16.16	9.568	1.95749
73															10	8.66	5.78	7.58	10.73	8.55	0.879795	5.53	8.16	7.53	-2.51	8.55	5.452	2.05729	6.64	10.65	5.24	3.67	13.54	7.948	1.81544
76															11.36	13.42	6.86	11.74	16.48	11.972	1.56492	7.66	11.84	10.04	-1.26	11.97	8.05	2.45478	10.37	14.83	9.27	8.72	13.97	11.432	1.2479
79															8.64	8.23	3.25	5.3	11.88	7.46	1.48175	5.96	11.43	6.69	-1.67	7.69	6.02	2.14063	9.54	12.93	6.05	5.5	12.23	9.25	1.52986
83															10	8.66	6.86	9.85	1.53	7.38	1.56679	6.81	9.8	6.28	0.42	9.83	6.628	1.71767	9.96	12.55	6.45	7.8	14.41	10.234	1.46835
86															8.64	11.69	4.33	10.61	13.79	9.812	1.60334	7.23	11.43	6.69	2.93	10.26	7.708	1.49097	8.3	12.55	6.05	4.13	15.72	9.35	2.122
90															12.73	18.18	7.58	10.23	18.39	13.422	2.14612	7.66	9.39	10.88	1.67	9.83	7.886	1.63852	9.96	14.07	7.66	5.96	15.28	10.586	1.79618
92															10.45	10.82	5.05	12.5	14.18	10.6	1.53785	5.11	6.53	6.69	0.42	8.55	5.46	1.3735	5.81	9.13	4.84	5.5	12.23	7.502	1.39573

## Sheet: Fig4b
In vivo pharmacological proof of concept of WRN synthetic lethality with HRO761
b. (LEFT) Free HRO761 blood concentrations in mice at day 7 and 91
Graphs plotted in Prism version 9.5.1
Time post treatment (h)	HRO761 20mg/kg po, qd			Mean (µM)	SEM	HRO761 40mg/kg			Mean (µM)	SEM	HRO761 60mg/kg			Mean (µM)	SEM	HRO761 120mg/kg			Mean (µM)	SEM
0.5	1.5054	0.70252	1.27766	1.16186	0.238894	2.90658	3.97001	2.54374	3.14011	0.427966	5.17819	5.80158	12.6087	7.86282	2.37975	14.8224	17.5109	15.3416	15.8916	0.82339
1	0.9843	0.27406	0.74305	0.667137	0.208512	1.88947	2.42601	1.27573	1.86374	0.332306	2.37197	2.68849	8.36848	4.47631	1.94823	13.481	10.9122	17.3198	13.9044	1.86178
2	0.24511	0.08492	0.16598	0.165337	0.046244	0.35512	0.44197	0.16598	0.321023	0.0814751	0.48443	0.42267	1.80069	0.902597	0.4494	3.12274	3.17485	5.72052	4.00604	0.857374
4	0.17563	0.10422	0.13124	0.13703	0.0208166	0.12352	0.16405	0.08878	0.12545	0.02175	0.45548	0.29915	0.19686	0.317163	0.0751985	0.49601	0.69287	0.63111	0.606663	0.0581283
8	0.1544	0.14475	0.12159	0.140247	0.0097354	0.17756	0.2509	0.16791	0.19879	0.0262035	0.27599	0.23739	0.24125	0.251543	0.012274	0.61953	0.51531	0.71796	0.6176	0.058508
24	0.00772	0.00579	0.00193	0.00514667	0.0017021	0.00386	0.01544	0.0193	0.0128667	0.00463914	0.05018	0.02509	0.02123	0.0321667	0.00907533	0.21037	0.03474	0.09457	0.113227	0.051551
b. (RIGHT) Correlation between efficacy (Maximum Regression to Maximum T/C %) and unbound blood area under the curve (AUCb, u) above SW48 unbound GI90
Graphs plotted in Prism version 9.5.1
HRO dose	AUCb, u (μM.h) above GI90, u			max Reg (%) or max T/C (%)
10 mg/kg	0.09			94
20 mg/kg	0.52			6
30 mg/kg	2.14			-69
40 mg/kg	4			-75
60 mg/kg	6.08			-85
120 mg/kg	27			-89
Vehicle	0			100

## Sheet: Fig4e
In vivo pharmacological proof of concept of WRN synthetic lethality with HRO761
e. Best average response from multiple MSIhigh xenograft models (n=5-7) after treatment with HRO761 at 60 or 120 mg/kg according to the model
Graphs plotted in Prism version 9.5.1
Tumor Models	colorectal carcinoma	Ovarian carcinoma	Gastric carcinoma	Endometrial carcinoma
OVK18		500
3205-HX	400
JHUEM2				400
RKO	300
23132/87			200
TOV21G		190
LIM2405	44
5441-HX	7
1119-HX	-14
LoVo	-20
5148-HX			-36
IGROV1		-38
SNU407	-40
5495-HX	-50
HCT116 P53 WT	-60
RL95.2				-66
2861-HX	-70
Ishikawa				-70
HEC6				-75
SW48	-90
IM95			-90
LS411N	-100
HCT116 P53 null	-100

## Sheet: Fig4g
In vivo pharmacological proof of concept of WRN synthetic lethality with HRO761
g. (LEFT) SW48 tumor xenograft growth of mice (n=4-5) treated with either HRO761 or irinotecan, or by the combination of both
Graphs plotted in Prism version 9.5.1
Days post 1st dose	Vehicle						Mean TVol (mm3)	SEM	HRO761 20mg/kg						Mean TVol (mm3)	SEM	Irinotecan 60mg/kg						Mean TVol (mm3)	SEM	HRO761 + Irinotecan 15mg/kg						Mean TVol (mm3)	SEM	HRO761 + Irinotecan 30mg/kg						Mean TVol (mm3)	SEM	HRO761 + Irinotecan 60mg/kg					Mean TVol (mm3)	SEM
0	158.91	296.86	108.99	416.95			245.428	69.6214	294.87	88.2	195.48	411.68			247.558	69.0902	233.78	208.17	452.98	124.57			254.875	70.0306	428.02	110.64	294.3	170.28			250.81	70.3725	265.8	477.94	154.14	133.54	262.85		258.854	61.1275	120.43	397.35	228.76	134.15	401.44	256.426	61.2782
4	304.56	608.49	191.94	646.99			437.995	112.211	338.13	119.69	285.05	555.68			324.637	89.9691	278.7	269.4	623.31	145.76			329.293	102.582	537.38	106.71	338.95	148.84			282.97	98.7069	378.15	674.09	198.06	150.39	301.31		340.4	92.376	94.17	484.25	279.05	117.76	459.93	287.032	82.0674
7	315.95	789.63	363.26	930.66			599.875	153.304	524.52	195.14	251.39	661.86			408.228	111.002	809.24	386.27	797.04	209.64			550.548	150.246	617.79	172.5	412.44	168.43			342.79	107.965	437.25	435.64	175.49	174.03	417.38		327.958	62.6405	113.87	467.45	345.48	158.58	471.38	311.352	75.3255
11	526.53	1201.67	540.92	1479.02			937.035	239.653	485.48	202.6	259.79	610.43			389.575	95.6463	725.72	491.41	1115.89	208.76			635.445	191.873	589.05	122.14	289.44	135.81			284.11	108.491	282.15	345.07	135.69	86.38	303.21		230.5	50.4184	70.38	342.9	252.99	68.33	314.55	209.83	59.163
14									480.73	193.88	227.26	470.3			343.043	76.8154	891.51	673.24		358.1			640.95	154.826	431.23	111.12	234.67	136.77			228.447	72.6464	227.57	266.29	113.74	68.54	263.07		187.842	40.6914	36.73	251.4	164.29	44.47	210.44	141.466	43.4406
18									496.71	163.61	254.37				304.897	99.421	924.31	721		364.62			669.977	163.57	303.51	125.36	151.42	84.39			166.17	47.8132	126.28	111.69	85.57	46.92	183.32		110.756	22.6017	22.68	135.78	101.48	33.26		73.3	27.1776
21									567.27	190	302.94				353.403	111.793	962.92	1118.45		419.17			833.513	211.981		81.34	95.22	52.43			76.33	12.6038	67.31	59.08	63.71	35.93	67.38		58.682	5.88723	7.95	95.31	56.74	21.47		45.3675	19.5677
25									614.49	233.65	385.79				411.31	110.677										42.25	59.92	29.8			43.99	8.73831	50.75	27.9	27.14	16.85	36.62		31.852	5.66899	3.94	31.5	40.32	12.68		22.11	8.36087
28									823.43	495.16	475.55				598.047	112.834										33.67	37.54	28.41			33.2067	2.64577	31.12	6.19	21.74	7.72	35.38		20.43	5.93219	1.17	21.5	29.66	5.96		14.5725	6.6422
32									952.17	839.13	607.8				799.7	101.347										19.05	20.16	15.73			18.3133	1.33082	9.32	4.59	8.26	6.38	11.23		7.956	1.15078	0.89	9.09	7.13	3.03		5.035	1.87157
35									1313.07	1019.53	688.13				1006.91	180.515										11.66	20.9	16.42			16.3267	2.66777	14.76	3.62	6.24	0.42	9.99		7.006	2.49455	0.35	0.79	3.16	3.95		2.0625	0.881243
39																										10.06	15.7	5.58			10.4467	2.92778	3.2	1	2.26	1.43	2.73		2.124	0.405495	0	0.78	3.25	1		1.2575	0.697954
42																										4.87	11.58	10			8.81667	2.02536	3.46	0.69	3.79	1.03	5.17		2.828	0.854801	0	0.38	0.79	1.14		0.5775	0.247332
g. (RIGHT) SW48 tumor xenograft growth of mice (n=6) treated with combination of HRO761 and a decreasing dose of irinotecan from 15 to 5 mg/kg.
Graphs plotted in Prism version 9.5.1
Days post 1st dose	Vehicle						Mean TVol (mm3)	SEM	HRO761 40mg/kg						Mean TVol (mm3)	SEM	HRO761 40mpk + Irinotecan 5mpk						Mean TVol (mm3)	SEM	HRO761 40mpk + Irinotecan 10mpk						Mean TVol (mm3)	SEM	HRO761 40mpk + Irinotecan 15mpk						Mean TVol (mm3)	SEM
0	228.93	153.95	189.41	128.9	189.64	134.44	170.878	15.75	210.85	139.86	140.38	158.25	227.88	147.2	170.737	15.7684	101.17	198.74	187.77	187.66	200.11	151.47	171.153	15.7408	181.32	200.75	137.87	173.4	113.64	216.52	170.583	15.7651	203.9	135.76	142.47	129.4	211.41	201.47	170.735	15.7372
3	379.39	351.31	291.97	151.59	246.47	126.59	257.887	42.1587	333.41	213.37	198.7	274.28	376.72	205.03	266.918	30.4866	88.31	179.24	168.03	189.05	193.24	154.12	161.998	15.8467	219.62	309.86	169.14	222.92	102.06	234.19	209.632	28.3645	306.61	176.68	159.49	186.9	223.2	185.87	206.458	21.7637
7	708.84	639.53	504.21	215.47	371.8	169.02	434.812	90.2854	290.93	162.19	182.36	234.72	368.83	191.79	238.47	32.0966	86.6	177.92	179.08	173.98	182.36	163.75	160.615	15.0332	277.66	290.62	133.8	181.79	85.36	211.47	196.783	32.7459	326.49	213.89	189.28	138.62	177.98	173.13	203.232	26.5953
10	925.01	1033.08	605.37	246.68	527.16	232.2	594.917	136.441	283.15	175.35	209.76	203.21	298.15	284.41	242.338	21.3154	81.29	144.26	163.68	156.28	208.84	146.22	150.095	16.7899	186.57	288	134.86	171.11	109.36	209.16	183.177	25.5627	267.25	183.93	151.24	125.79	164.92	167.51	176.773	19.7609
14	1278.08	1166	983.56	387.86	861.54	312.18	831.537	163.489	202.42	104.09	211.9	158.86	309.06	139.67	187.667	29.246	76.11	136.29	115.17	117.52	131.21	125.04	116.89	8.78295	180.29	179.71	108.93	145.46	75.57	196.77	147.788	19.3265	262.05	132	121.23	91.15	93.88	129.8	138.352	25.7641
17									160.03	109.88	142.81	154.4	221.94	152.79	156.975	14.9137	71.78	158.9	114.81	98.17	127.33	79.14	108.355	13.2306	137.45	168.34	94.78	89.73	88.27	171.74	125.052	16.0461	221.92	106.16	99.49	100.19	103.83	128.41	126.667	19.543
21									105.28	96.7	101.69	96.11	230.56	99.07	121.568	21.8421	38.03	105.05	89.63	81.48	116.66	65.57	82.7367	11.5342	64.7	102.74	71.46	78.09	57.59	127.23	83.635	10.7725	168.8	69.81	72.68	60.08	86.48	88.21	91.01	16.147
24									87.42	72	43.37	45.06	115.63	64.98	71.41	11.1564	23.55	48.37	61.66	41.84	92.46	29.6	49.58	10.2025	55.84	81.42	50.04	39.7	29.63	73.77	55.0667	8.06915	109.28	27.75	48.15	57.96	57.58	46.97	57.9483	11.2005
28									44.84	32.96	29.79	46.68	73.19	33.79	43.5417	6.54913	12.86	30.98	26.76	17.05	34.91	13.95	22.7517	3.82719	27.66	33.79	26.98	21.08	20.3	43.3	28.8517	3.51944	61.33	22.1	24.13	32.99	32.59	40.85	35.665	5.82882
31									55.09	49.2	26.78	36.35	50.19	41.59	43.2	4.26366	12.04	26.46	22.18	19.91	34.38	9.39	20.7267	3.76847	25.8	33.28	26	13.88	11.6	32.64	23.8667	3.75977	59.03	20.73	28.18	29.73	20.74	33.84	32.0417	5.79523
35									57.29	77.51	16.92	41.08	44.24	75.21	52.0417	9.35861	10.75	16.75	12.71	16.01	25.34	13.06	15.77	2.11747	21.82	41.46	19.85	5.92	8.6	19.27	19.4867	5.13493	58.13	11.97	24.84	23.25	24.06	32.14	29.065	6.38536
38									84.18	106.84	9.38	39.45	35.15	103.69	63.115	16.5645	8.95	21.39	7.91	8.12	17.04	4.44	11.3083	2.63908	20.49	34.97	10.46	8.05	8.34	26.8	18.185	4.54821	33.54	15.74	28.25	10.8	13.94	24.09	21.06	3.65555
43									152.34	158.26	13.66	100.15	33.62	195.53	108.927	29.8007	11.6	21.74	9.53	7.65	18.75	9.29	13.0933	2.35078	20.09	16.19	19.18	5.85	9.72	19.3	15.055	2.41433	30.97	11.48	15.35	7.59	12.33	44.46	20.3633	5.84491
46									142.33	111.53	24.47	99.65	27.87	230.97	106.137	31.4958	5.3	45.96	10.53	10.21	9.6	5.72	14.5533	6.34985	6.47	19.16	15.13	0	11.95	8.69	10.2333	2.75606	34.79	0.25	14.97	6.08	14.95	44.67	19.285	6.97356
49									222.08	299.25	19.73	179.43	19.97	253.18	165.607	48.7852	0	39.92	27.86	0	35.3	0	17.18	7.84211	0	20.22	1.2	0	0	0	3.57	3.33576	0	0	0	0	0	38.08	6.34667	6.34667
52									283.33	297.64	10.13	168.52	22.75	301.37	180.623	55.6656	1.26	54.12	22.48	3.04	14.43	2.71	16.34	8.28402	11.97	10.18	2.74	0	0	8.5	5.565	2.16684	18.52	0	11.24	3.97	5.07	38.23	12.8383	5.72535
56									314.26	358.71	26.58	278.69	88.7	435.3	250.373	65.0743	0	58.48	27.5	5.4	21.99	7.89	20.21	8.75684	5.69	42.1	11.95	0	0	0	9.95667	6.7151	15.19	0	14.77	5.52	0	53.39	14.8117	8.19255
59									376.95	394.09	56.25	340.24	100.17	579.34	307.84	80.2915	0	68.14	50.43	0	75.89	0	32.41	14.8807	9.25	45.72	1.32	0	0	0	9.38167	7.41514	53.81	0	0	0	0	59.63	18.9067	11.9812
63									437.84	472.24	30.91	446.66	136.32	791.93	385.983	110.606	0	71.33	48.65	6.07	28.13	0	25.6967	12.0014	14.86	59.12	11.1	0	0	8.61	15.615	9.03764	81.7	6.78	22.47	4.45	7.31	69.42	32.0217	14.1018
67									514.97	614.72	55.2	586.08	195.92	1058.74	504.272	144.128	6.22	79.12	68.33	5.89	45.14	5.11	34.9683	13.8195	20.09	75.5	8.03	0	3.7	12.54	19.9767	11.4672	108.11	10.36	21.5	5.35	7.99	103.13	42.74	20.0211
70									549.01	623.28	36.69	598.53	258.74	1062.28	521.422	143.012	2.87	109.73	98.08	7.84	43.55	4.73	44.4667	19.8203	18.15	79.7	13.57	8.35	5.97	10.6	22.7233	11.5257	122.23	11.5	21.85	4.52	17.62	103.4	46.8533	21.1352
73									638.81	937.14	50.53	851	400.74	1247.59	687.635	172.538	5.2	88.91	133.2	10.95	42.41	5.83	47.75	21.5611	19.51	88.99	10.41	7.38	5.17	9.56	23.5033	13.2494	156.99	16.18	22.88	7.87	12.9	98.95	52.6283	25.0547
77																	0	133.02	139.1	0	70.41	0	57.0883	27.3534	15.81	110.77	4.12	0	0	0	21.7833	17.9721	141.54	0	27.13	0	0	101.57	45.04	25.1094
80																	0	-	168.2	0	98.42	0	53.324	34.4677	26.35	114.76	0	0	0	0	23.5183	18.7488	152.8	20.6	29.95	0	0	135.74	56.515	28.2435
84																	0	189.05	241.81	0	89.02	0	86.6467	43.6236	36.56	223.06	0	0	0	0	43.27	36.4503	224.14	34.42	51.37	0	0	125.94	72.645	35.7116
87																	0	303.43	284.76	0	124.75	0	118.823	58.8803	66.11	209.25	0	0	0	14.85	48.3683	33.8327	246.32	30.78	45	9.31	11.41	173.91	86.1217	40.6636
91																	0	419.45	397.7	0	97.51	0	152.443	82.4981	64.19	297.81	0	0	0	14.49	62.7483	48.0961	329.6	62.43	66.34	0	0	239.75	116.353	55.7333
94																	0	580.35	402.66	0	170.78	0	192.298	101.034	54.19	391.23	0	0	0	0	74.2367	64.0133	310.27	49.31	54.42	0	0	227.48	106.913	53.1742
98																	0	782.13	541.28	0	182.12	0	250.922	136.639	76.72	347.72	0	0	0	0	70.74	56.795	444.58	104.28	69.14	0	0	173.7	131.95	68.0718
100																	0	669.68	548.48	0	171.35	0	231.585	123.406	69.11	297.47	0	0	0	0	61.0967	48.6031	530.8	137.47	64.38	0	0	224.23	159.48	82.1517
