# Supplementary material for: Discovery of WRN inhibitor HRO761 with synthetic lethality in MSI cancers
Source: Nature. 2024 Apr 24;629(8011):443–9. doi: 10.1038/s41586-024-07350-y (PMC11078746; doi:10.1038/s41586-024-07350-y)
Supplement: Supplementary file 5 — Source Data Extended Data Fig. 1 [file 41586_2024_7350_MOESM5_ESM.xlsx]

## Sheet: Extended Fig1e
Genetic validation of WRN helicase dependence
e. (LEFT) RKO xenograft growth with or without doxycycline induction of WRN sh19. Mice were randomized (n=6)
Graphs plotted in Prism 8 version 9.5.1
Days post cell injection	Vehicle									Mean TVol (mm3)	SEM	Doxycycline									Mean TVol (mm3)	SEM
9	100.06	144.29	108.11	113.32	117.33	154.62	142.36	109.92	117.99	123.11	6.34	82.54	124.78	150.64	132.31	130.79	112	129.42	131.39	112.45	122.92	6.34
11	91.22	156.99	115.17	76.1	123.6	203.09	219.65	132.95	122.15	137.88	15.94	78.63	143.75	154.09	167.96	86.69	215.81	185.7	204.9	136.34	152.65	15.91
18	164.68	355.22	156.29	249.71	402.37	436.54	412.17	319.35	125.59	291.32	40.2	212.28	192.55	192.83	240.89	107.24	458.1	357.01	400.98	217	264.32	38.23
20	n=3 mice sacrificed for WB (Extended Fig1d)			301.78	334.07	740.47	624.37	859.31	205.64	510.94	108.8	n=3 mice sacrificed for WB (Extended Fig1d)			182.22	211.61	353.35	177.54	395.06	218.52	256.38	38.2
23				507.46	819.6	1317.7	698.6	1153.42	388.28	814.2	148				190.66	102.54	414.35	169.76	288.16	221.81	231.2	44.3
e. (MIDDLE) RKO xenograft growth with or without doxycycline induction of WRN sh19 and with the WT WRN cDNA. Mice were randomized (n=6).
Days post cell injection	Vehicle									Mean TVol (mm3)	SEM	Doxycycline									Mean TVol (mm3)	SEM
9	78.21	98.28	119.53	86.84	62.6	68.69	58.65	110.28	108.79	87.99	7.46	90.09	72.6	70.91	73.38	59.02	108.62	77.22	75.84	79.3	78.55	4.64
11	90.91	98.67	232.84	135.13	92.43	147.16	69.21	251.35	144.66	140.26	21.25	158.95	100.12	152.64	109.87	170.51	208.85	137.76	74.88	125.22	137.64	13.49
18	335.77	425.93	513.03	272.97	354.74	210	128.14	602.11	443.84	365.17	49.67	985.85	156.21	98.82	963.7	133.92	778.19	341.12	441.23	547.39	494.05	116.2
20	n=3 mice sacrificed for WB (Extended Fig1d)			364.37	599.7	383.94	129.62	1178.93	631.03	547.93	146.44	n=3 mice sacrificed for WB (Extended Fig1d)			1352.38	311.39	845.57	361.36	542.68	906.45	719.97	160.98
23				735.03	713.08	521.09	311.16	1416.62	1136.67	805.6	165.5				1749.83	455.51	796.43	626.8	889.4	617.62	855.9	189.2
e. (RIGHT) RKO xenograft growth with or without doxycycline induction of WRN sh19 and with the helicase dead (K577A) WRN cDNA. Mice were randomized (n=6).
Days post cell injection	Vehicle									Mean TVol (mm3)	SEM	Doxycycline									Mean TVol (mm3)	SEM
9	134.6	80.76	86.85	119.73	122.54	81.08	149.79	134.25	92.41	111.33	8.78	144.07	92.25	140.69	83.04	91.87	125.07	82.91	142.26	100.26	111.38	8.78
11	223.81	125.43	284.35	149.19	235.05	175.42	160.19	248.57	205.76	200.86	17.33	207.96	118.71	311.03	84.45	196.58	110.24	77.52	181.13	210.06	166.41	25.2
18	719.92	371.08	1111.96	285.05	287.57	453.36	655.15	640.76	735.97	584.54	88.84	473.39	363.73	918.85	330.52	384.58	117.08	206.49	426.95	682.91	433.83	80.7
20	n=3 mice sacrificed for WB (Extended Fig1d)			502.31	356.06	729.91	934.18	834.79	1177.57	755.8	121.2	n=3 mice sacrificed for WB (Extended Fig1d)			648.57	438.16	143.6	314.77	403.12	580.42	421.44	74.4
23				237.88	413.01	1440.63	1354.13	1009.9	1745.2	1033.5	244.5				928.21	571.78	194.8	480.4	710.5	1140.35	671	136.7
