# Supplementary material for: Discovery of WRN inhibitor HRO761 with synthetic lethality in MSI cancers
Source: Nature. 2024 Apr 24;629(8011):443–9. doi: 10.1038/s41586-024-07350-y (PMC11078746; doi:10.1038/s41586-024-07350-y)
Supplement: Supplementary file 6 — Source Data Extended Data Fig. 4 [file 41586_2024_7350_MOESM6_ESM.xlsx]

## Sheet: Extended Fig4d
WRN inhibition induces apoptosis, a p53 response and cell cycle arrest
d. Xenograft growth of SW48 cells treated p.o. twice daily with WRNi #4 at 15, 50 or 150 mg/kg. Mice were randomized (n=7)
Graphs plotted in Prism version 9.5.1
Days post 1st dose	Vehicle							Mean TVol (mm3)	SEM	WRNi #4 150mg/kg BID							Mean TVol (mm3)	SEM	WRNi #4 50mg/kg BID							Mean TVol (mm3)	SEM	WRNi #4 15mg/kg BID							Mean TVol (mm3)	SEM
0	140.28	196.95	123.77	283.12	177.7	149.64	234.86	186.617	21.4313	121.54	271.88	115.87	175.12	222.88	177.21	222.42	186.703	21.4517	104.69	206.32	158.46	258.06	184.54	140.44	251.24	186.25	21.4415	125.21	176.57	158.22	139.01	236.47	285.36	183.25	186.299	21.3757
4	254.66	391.51	230.64	370.44	293.23	296.05	461.8	328.333	31.1768	200.34	361.96	112.57	220.17	244.46	160.01	286.05	226.509	30.9929	175.53	349.15	205.03	394.61	285.83	247.36	351.29	286.971	30.9735	335.9	349.83	278.6	343.34	317.21	499.75	422.53	363.88	27.9257
6	652.27	437.21	257.32	435.44	548.28	318.26	608.32	465.3	55.3894	174.76	361.01	147.06	189.44	231.82	170.17	300.33	224.941	29.7167	143.51	438.53	201.74	334.71	301.07	265.24	536.64	317.349	51.093	446.3	500.68	222.23	432.34	293.76	546.6	369.99	401.7	43.2565
8	818.45	628.56	393.17	566.29	767.36	452.68	755.93	626.063	62.0528	189.74	270.64	96.82	179.84	204.54	165	270.63	196.744	23.0464	234.24	504.11	198.44	326.79	274.6	319.42	471.32	332.703	43.6174	464.47	551.93	284.89	687.99	362.62	641.62	391.47	483.57	56.5665
11	761.67	696.34	429.03	691.77	1076.94	411.71	766.47	690.561	85.398	147.98	318.2	124.24	228.02	223.7	145.76	234.03	203.133	25.7252	304.71	545.58	199.89	340.76	293.59	390.68	799.25	410.637	76.1961	649.03	796.01	408.88	697.95	448.35	901.3	674.92	653.777	66.5642
13	784.19	1030.89	520.69	723.76	1173.13	442.7	697.24	767.514	98.4944	158.96	252.06	121.12	163.89	181.33	166.2	163.13	172.384	14.9861	281.31	743.48	206.77	483.85	288.1	511.66	658.13	453.329	76.8653	506.43	897.69	575.84	720.03	530.25	1055.13	878.6	737.71	80.066

## Sheet: Extended Fig4e
WRN inhibition induces apoptosis, a p53 response and cell cycle arrest
e. Mean total blood concentration of WRNi #4 performed on the last day of the efficacy experiment
Graphs plotted in Prism version 9.5.1
Time post treatment (h)	WRNi #4 15mg/kg BID			Mean (µM)	SEM	WRNi #4 50mg/kg BID			Mean (µM)	SEM	WRNi #4 150mg/kg BID			Mean (µM)	SEM
0.5	0.45	0.47	0.95	0.623333	0.163435	6.5	8.66	6.87	7.34333	0.666942	16.46	23.94	28.21	22.87	3.43387
1	0.84	0.68	0.52	0.68	0.092376	4.62	5.09	4.75	4.82	0.140119	19.74	13.05	11.28	14.69	2.57618
2	0.11	0.26	0.36	0.243333	0.0726483	2.18	1.6	2.41	2.06333	0.240993	10.22	7.35	7.41	8.32667	0.946825
4	0.1	0.1	0.2	0.133333	0.0333333	0.47	0.24	0.86	0.523333	0.180954	3.22	0.72	1.06	1.66667	0.782844
8	0.08	0.13	0.22	0.143333	0.0409607	0.1	0.21	0.23	0.18	0.0404145	0.46	0.21	0.39	0.353333	0.074461
