# Supplementary material for: Discovery of WRN inhibitor HRO761 with synthetic lethality in MSI cancers
Source: Nature. 2024 Apr 24;629(8011):443–9. doi: 10.1038/s41586-024-07350-y (PMC11078746; doi:10.1038/s41586-024-07350-y)
Supplement: Supplementary file 7 — Source Data Extended Data Fig. 7 [file 41586_2024_7350_MOESM7_ESM.xlsx]

## Sheet: Extended Fig7a
In vivo responses to HRO761 in p53 WT and null cells alone or in combination
a. Individual SW48 tumor volume data from Fig 4a
Graphs plotted in Prism version 9.5.1
Days post 1st dose	Vehicle					Mean TVol (mm3)	SEM	HRO761 20mg/kg					Mean TVol (mm3)	SEM	HRO761 40mg/kg					Mean TVol (mm3)	SEM	HRO761 60mg/kg					Mean TVol (mm3)	SEM	HRO761 120mg/kg					Mean TVol (mm3)	SEM
0	138.91	271.67	131.2	108.45	92.74	148.594	31.8396	209.89	178.46	91.4	133.99	129.12	148.572	20.6311	200.29	110.04	161.38	114.46	156.76	148.586	16.6646	142.46	137.81	95.26	221.73	145.7	148.592	20.4398	116.68	125.27	177.18	142.4	181.53	148.612	13.2341
3	248.76	429.67	193.69	180.61	129.82	236.51	51.8662	232.83	230.79	109.33	145.87	142.14	172.192	25.1578	220.72	133.24	168.6	128.25	160.45	162.252	16.5225	194.8	181.61	92.95	290.26	162.3	184.384	31.7599	142.47	186.73	186.95	111.35	197.89	165.078	16.4646
7	368.01	597.51	253.08	224.24	198.85	328.338	73.2444	364.75	235.61	169.31	145.26	155.37	214.06	40.8365	301.07	120.77	173.59	120.92	189.14	181.098	32.9964	182.62	152.01	74.39	288.37	144.35	168.348	34.8424	141.84	146.3	153.59	128.76	204.55	155.008	13.0281
10	477.15	618.74	384.32	255.52	200.47	387.24	75.4711	274.94	275.52	161.6	137.16	145.85	199.014	31.3609	217.52	71.6	151.81	127.22	165.14	146.658	23.8758	137	131.04	71.66	201.61	154.78	139.218	20.9414	156.98	135.71	131.09	118.43	177.29	143.9	10.4064
14	708.04	706.64	436.09	462.49	249.36	512.524	87.6095	296.11	247.89	183.48	119.53	120.69	193.54	34.9001	137.47	92.79	146.32	135.46	155.86	133.58	10.8194	168.86	112.65	68.51	225.46	143.2	143.736	26.3966	89.55	116.21	96.68	110.56	134.85	109.57	7.90917
17	821.43	893.62	553.14	529.52	380.08	635.558	96.0339	182.42	242.62	183.94	118.26	128.1	171.068	22.4156	84.05	68.24	117.68	91.67	117.57	95.842	9.66264	122.04	68.7	47.51	127.77	94.82	92.168	15.3492	65.99	76.61	69.65	76.31	95.9	76.892	5.16247
21	1120.04	1141.95	688.98	729.34	370.64	810.19	145.001	218.78	239.95	237.44	188.88	167.52	210.514	14.1002	65.27	62.26	114.98	87.79	94.1	84.88	9.73577	102.4	77.05	73.43	131.39	85.79	94.012	10.5981	36.03	67.66	49.83	57.7	92.01	60.646	9.39284
24								199.91	335.14	213.9	149.74	186.94	217.126	31.3737	40.05	34.46	63.81	55.22	69.51	52.61	6.72695	71.44	52.46	38.57	82.39	49.52	58.876	7.91137	38.27	45.09	38.11	31.94	50.97	40.876	3.27063
28								269.33	395.3	244.97	189.99	254.46	270.81	33.8872	41.72	27.23	46.41	45.86	60.97	44.438	5.39778	56.2	60.49	22.48	76.24	42.11	51.504	9.07003	32.65	37.62	34.55	23.01	48.93	35.352	4.18195
31								328.19	465.72	271.88	215.2	305.14	317.226	41.7027	36.14	32.93	32.1	36.62	48.39	37.236	2.92329	48.86	40.06	18.15	42.15	40.04	37.852	5.18402	18.4	30.97	20.27	13.58	31.87	23.018	3.6024
35								407.95	536.46	291.72	241.46	425.25	380.568	52.1026	18.7	35.1	35.82	29.2	45.59	32.882	4.41436	38.59	37.63	13.44	52.03	36.47	35.632	6.22424	11.73	21.67	18.71	15.84	25.06	18.602	2.30199
38								468.87	715.39	300.6	264.18	444.73	438.754	79.6972	18.57	44.23	32.27	29.68	41.76	33.302	4.59442	34.79	32.21	13.1	42.19	38.3	32.118	5.04229	10.12	24.79	15.42	10.17	14.7	15.04	2.67625
42								716.64	982.57	368.6	392.16	674.98	626.99	113.729	17.27	43.27	33.51	32.53	57.9	36.896	6.69889	38.34	25.51	14.73	20.65	34.22	26.69	4.32053	11.83	20.83	24.05	7.53	11.98	15.244	3.08678
45								843.85	911.15	371.24	385.6	783.12	658.992	116.342	17.95	55.4	29.6	29.3	41.69	34.788	6.37591	47.39	21	15.41	28.75	29.52	28.414	5.41062	14.14	22.52	34.42	11.93	27.68	22.138	4.18257
49															14.31	73.48	28.77	23.48	46.33	37.274	10.4471	51.51	18.01	21.47	23.95	28.03	28.594	5.95735	12.44	9.2	35.08	16.12	14.85	17.538	4.54131
52															13.49	67.12	35.7	19.69	42.88	35.776	9.45607	68.35	24.01	24.32	43.1	38.53	39.662	8.11315	12.46	2.93	31.32	19.01	7.39	14.622	4.95861
56															4.93	64.82	41.63	35.01	85.69	46.416	13.7026	82.87	7.91	30.79	31.31	53.59	41.294	12.6575	20.97	5	46.97	34.59	9.29	23.364	7.82404
59															15.84	71.64	53.36	40.6	98.1	55.908	13.9175	103.18	10.3	48.16	59.59	69.82	58.21	15.092	24.89	6.45	43.1	38.18	7.96	24.116	7.52294
63															8.78	134.59	55.54	38.79	149.74	77.488	27.5509	102.68	9.67	42.12	67.35	93.52	63.068	17.0366	29.66	3.38	45.16	42.08	8.27	25.71	8.55764
66															7.59	146.67	66.42	41.7	161.69	84.814	29.9139	101.51	13.13	57.48	81.89	113.13	73.428	17.7857	36.01	1.11	63.74	62.9	6.44	34.04	13.3511
70															7.7	179.07	96.05	56.04	186.46	105.064	34.689	127.55	15.6	77.18	112.34	128.92	92.318	21.3269	47.92	1.76	70.95	72.09	4.36	39.416	15.4616
73															11.2	180.6	110.85	54.64	234.87	118.432	40.6499	119.24	17.3	93.25	122.55	148.14	100.096	22.451	51.19	4.39	77	93.1	3.15	45.766	18.4032
76															9.42	220.94	148.46	51.2	265.63	139.13	48.6511	153.16	20.34	83.04	141.81	192.27	118.124	30.0656	58.83	2.67	76.97	85.78	4.13	45.676	17.7992
79															9.85	268.86	198.08	73.28	373.46	184.706	65.5283	180.13	32.32	98.53	183.17	228.57	144.544	35.0216	74.28	3.38	84.28	104.47	5.16	54.314	21.0031
83															11.67	324.63	209.08	84.28	447.19	215.37	78.8657	188.68	36.4	118.06	197.83	298.54	167.902	43.6868	88.58	2.55	98.28	141.69	3.47	66.914	27.5795
86															12.85	494.2	228.92	87.95	483.08	261.4	99.0593	277.63	35.68	148.42	200.74	324.66	197.426	50.5942	145.33	2.84	118.1	155.48	5.53	85.456	33.7398
90															15.57	596.3	289.97	105.44	637.89	329.034	125.818	353.7	58.99	203.08	217.42	418.27	250.292	62.7757	162.9	0.32	119.94	167.94	6.07	91.434	36.9878
92															13.53	633.18	267.13	107.38	649.51	334.146	131.83	334.59	57.33	204.82	218.54	474.36	257.928	69.7608	149.38	0.7	108.13	215.2	1.43	94.968	41.9675

## Sheet: Extended Fig7e
In vivo responses to HRO761 in p53 WT and null cells alone or in combination
e. Tumor xenograft growth in HCT116 TP53 WT or null models (n = 6) treated with HRO761 at 60 mg/kg (n=6 mice per group).
Graphs plotted in Prism version 9.5.1
Days post 1st dose	HCT116 WT Vehicle						Mean TVol (mm3)	SEM	HCT116 WT HRO761 60 mpk						Mean TVol (mm3)	SEM	HCT116 p53 null Vehicle						Mean TVol (mm3)	SEM	HCT116 p53 null HRO761 60 mpk						Mean TVol (mm3)	SEM
0	281.51	124.77	379.55	149.6	237.66	154.66	221.292	39.9315	345.97	93.52	234.39	157.76	320.89	161.54	219.012	40.6354	72.66	83.35	87.63	218.41	214.66	432.64	184.892	56.4964	114.28	172.75	98.96	162.6	112.69	250.04	151.887	23.0478
3	478.55	275.5	668.72	207.16	410.07	267.19	384.532	70.0886	428.47	104.72	379.81	232.95	368.27	173.78	281.333	52.9168	164.3	140.05	147.25	312.03	306.13	639.77	284.922	77.8016	162.58	332.14	148.24	251.18	212.27	354.49	243.483	35.0393
7	708.25	412.6	913.04	361.14	638.14	437.13	578.383	86.9986	348.98	103.44	369.23	158.31	312.72	161.18	242.31	46.6789	225.49	222.02	245.43	484.51	551.25	724.1	408.8	85.7549	115.63	278.64	112.69	190.13	240.34	270.16	201.265	30.3112
10	1179.06	611.03	1326.73	494.25	823.29	611.21	840.928	138.619	348.18	74.12	353.5	171.88	344.19	134.73	237.767	51.2019	343.42	332.72	301.67	551.27		727.22	451.26	81.9189	89.52	288.86	81.72	135.51	171.62	236.68	167.318	33.6617
14		874.17		721.5	1334.58	964.18	973.607	130.332	328.18	70.08	324.15	133.86	295.48	98.69	208.407	49.0079	477.12	529.83	543.84	701.02			562.952	48.2115	57.94	66.94	44.25	61.17	71.26	169.76	78.5533	18.6284
17									367.52	71.54	333.55	123.78	277.24	67.49	206.853	55.2127	511.1	604.55	554.36				556.67	27.0014	38.7	22.79	27.88	45.55	49.32	157.29	56.9217	20.495
21									277.43	68.28	318.05	133.6	239.83	55.74	182.155	45.5255	1000.7	750.3	1045.74				932.247	91.8978	20.42	11.2	10.29	21.47	18.24	93.23	29.1417	12.9594
24									178.3	51.97	322.25	104.45	220.64	35.09	152.117	44.8416									13.85	5.24	5.28	4.25	8.53	55.64	15.465	8.1625
29									95.29	53.97	224.74	66.7	182.17	28.07	108.49	31.7822									2.43	4.29	1.21	1.27	2.76	29.26	6.87	4.50174
31									96.04	67.2	248.87	79.67	165.88	35.96	115.603	31.9623									2.71	2.05	0.39	0.99	0.92	17.07	4.02167	2.63228
35									43.99	74.11	171.12	62.35	120.74	20.08	82.065	22.4873									1.81	0	0.17	0	0.75	16.24	3.16167	2.63077
38									23.55	95.75	187.18	54.75	135.21	15.88	85.3867	27.4136									0.58	0	0	0	1.01	23.4	4.165	3.85068
42									13.4	111.35	127.2	44.64	140.38	12.27	74.8733	23.7851									0.9	0	0	0	0	27.46	4.72667	4.54904
45									3.53	197.14	123.97	48.5	218.58	10.09	100.302	38.3466									1.68	0	0	0	0	39.4	6.84667	6.51644
49									1.31	316.7	100.63	72.22	229.46	10.59	121.818	51.4356									0	0	0	0	0	46.01	7.66833	7.66833
53									0.25	483.74	180.66	93.29	393.8	13.76	194.25	82.5055									0	0	0	0	0	59.36	9.89333	9.89333
56									0	671.24	160.85	148.76	618	18.36	269.535	121.783									0	0	0	0	0	87.9	14.65	14.65
60									0	1070.44	236.23	249.04	872.91	24.42	408.84	184.692									0.63	0	0	0	0	104.97	17.6	17.4743

## Sheet: Extended Fig7i
In vivo responses to HRO761 in p53 WT and null cells alone or in combination
i. Body weight (BW) change (%) from the mice treated with the combination of HRO761 at 20 mg/kg and a decreasing dose of irinotecan from 60 to 15 mg/kg (efficacy experiment shown in Fig 4g)
Graphs plotted in Prism version 9.5.1
Days post 1st dose	HRO761 + Irinotecan 15mg/kg					Mean DBW (%)	SEM	HRO761 + Irinotecan 30mg/kg					Mean DBW (%)	SEM	HRO761 + Irinotecan 60mg/kg					Mean DBW (%)	SEM
0	0	0	0	0		0	0	0	0	0	0	0	0	0	0	0	0	0	0	0	0
4	-3.91	2.73	-0.4	0.81		-0.1925	1.39669	-2.3	-2.69	-2.14	-5.33	-6.28	-3.748	0.857773	-5.35	0	-1.69	0	-1.88	-1.784	0.977234
7	-2.61	3.18	-0.81	0.4		0.04	1.21567	-2.76	-3.59	-3.85	-4.44	-9.66	-4.86	1.23003	-3.29	-2.8	-3.38	0.94	0	-1.706	0.906088
8	-2.61	3.64	-1.61	-2.02		-0.65	1.44465	-2.3	-4.93	-1.71	-3.56	-10.14	-4.528	1.50828	-6.17	-6.4	-9.28	-1.88	-2.82	-5.31	1.33517
9								-4.61	-5.38	-1.71	-2.67	-12.56	-5.386	1.90995	-4.94	-4	-8.44	0	-0.94	-3.664	1.50659
11	-1.74	1.36	-3.23	-3.63		-1.81	1.1322	-8.29	-5.83	-5.98	-3.56	-15.94	-7.92	2.14008	-3.7	-5.2	-12.24	1.41	0.47	-3.852	2.43482
14	7.83	12.27	6.45	7.26		8.4525	1.30361	2.3	3.14	5.56	4	-2.9	2.42	1.43512	7.41	5.2	0.42	9.39	9.39	6.362	1.67472
18	3.04	12.27	6.45	7.26		7.255	1.90535	-1.84	-0.45	4.27	3.56	-4.83	0.142	1.69886	8.23	-1.6	-0.84	7.51		3.325	2.63274
21		14.09	7.26	10.89		10.7467	1.97295	2.76	4.48	11.11	7.11	-0.48	4.996	1.96345	12.35	1.2	7.17	8.92		7.41	2.33283
25		13.18	8.06	12.9		11.38	1.66197	7.83	5.38	12.39	8.44	3.86	7.58	1.45974	9.88	2	8.86	8.45		7.2975	1.79124
28		16.82	10.89	10.48		12.73	2.04842	9.22	5.83	14.53	9.78	5.8	9.032	1.60502	8.64	6.8	13.08	9.39		9.4775	1.31833
32		17.27	11.69	9.27		12.7433	2.36869	8.76	5.83	15.81	5.78	4.35	8.106	2.0552	7	4.8	11.39	11.27		8.615	1.63075
34		18.64	12.1	8.87		13.2033	2.8738	11.06	5.83	16.67	7.56	6.28	9.48	2.01794	7.82	8	10.97	10.33		9.28	0.802527
35		18.64	13.71	10.48		14.2767	2.37257	11.52	7.62	19.23	10.22	7.73	11.264	2.1258	9.88		13.5	10.8		11.3933	1.0863
39		16.82	10.08	6.85		11.25	2.93694	8.29	4.48	18.38	6.67	7.73	9.11	2.40728	7.41	7.6	8.44	7.51		7.74	0.236538
42		17.27	12.9	9.27		13.1467	2.31269	11.52	5.83	20.51	10.67	13.53	12.412	2.38726	10.7	9.6	12.66	12.68		11.41	0.761337
									1
